# Supplementary material for: In vitro inhibitory activities of selected Australian medicinal plant extracts against protein glycation, angiotensin converting enzyme (ACE) and digestive enzymes linked to type II diabetes
Source: BMC Complement Altern Med. 2016 Nov 4;16:435. doi: 10.1186/s12906-016-1421-5 (PMC5095981; doi:10.1186/s12906-016-1421-5)
Supplement: Additional file 1: — Excel spreadsheet. Sheet 1. Sample codes. Sheet 2. IC50 calculations for anti-glycation, α-amylase, α-glucosidase and ACE inhibition. Sheet 3. Data for total phenolics, flavonoid content, FRAP and DPPH. (XLSX 19 kb) [file 12906_2016_1421_MOESM1_ESM.xlsx]

## Sheet: Sample code
Samples	Plant name	Plant component used
CHU 01L	Petalostigma banksii	Leaves
CHU 01F	Petalostigma banksii	Fruits
CHU 02L	Petalostigma pubescens	Leaves
CHU 02F	Petalostigma pubescens	Fruits
CHU 03L	Memecylon pauciflorum var pauciflorum	Leaves
CHU 05B	Milletia pinnata	Inner bark
CHU 11R	Grewia mesomischa	Root bark
CHU 21 R	Petalostigma banksii	Roots

## Sheet: IC50 values
Anti-glycation IC-50 (ug/mL)										alpha-amylase IC-50 (ug/mL)										alpha-glucosidase IC-50 (ug/mL)										ACE IC-50 (ug/mL)
	CHU01L	CHU01F	CHU02L	CHU02F	CHU03L	CHU 05B	CHU11R	CHU 21 R			CHU01L	CHU01F	CHU02L	CHU02F	CHU03L	CHU 05B	CHU11R	CHU 21 R			CHU01L	CHU01F	CHU02L	CHU02F	CHU03L	CHU 05B	CHU11R	CHU 21R			CHU01L	CHU01F	CHU02L	CHU02F	CHU03L	CHU 05B	CHU11R	CHU 21 R
N=1	60.36	49.36	164.6	83.52	66.4	83.08	55.3	37.53		N=1	172.5	164.52	163.7	199.91	286.9	189.8	296.8	168.7		N=1	163	168	172.7	380.3	350.6	223.8	289.7	330.5		N=1	268.2	408	279.5	589.7	574.1	678.2	617.3	521.4
N=2	51.73	47.72	160.74	86.37	86.91	59.88	45.72	31.44		N=2	161.7	170.5	130.7	186.4	252.1	200.7	311.2	179.2		N=2	193.7	204.3	183.1	339	326	220.4	300.4	362.8		N=2	258.6	474.7	330.3	604.6	631.4	699.1	633.5	510.8
N=3	56.05	46.07	156.88	80.66	72.89	66.45	51.24	35.55		N=3	165.3	177.4	186.2	177.4	272.4	175.4	322.5	175.8		N=3	146.8	200.4	200.5	325.1	374.1	107.3	307.8	342.5		N=3	272	474.7	330.3	598.3	622.9	708.2	640.2	539.4
mean	56.045	47.7167	160.74	83.52	76.655	71.48	50.51	34.485		mean	166.5	170.807	160.2	187.903	270.467	188.633	310.167	174.567		mean	167.833	190.9	185.433	348.133	350.233	183.833	299.3	345.267		mean	266.267	452.467	313.367	597.533	609.467	695.167	630.333	523.867
Stdev	6.10233	1.645	3.86	2.01525	14.5028	16.4049	6.77408	4.30628		Stdev	5.49909	6.44547	27.915	11.3301	17.4804	12.6903	12.8811	5.35755		Stdev	23.8206	19.9276	14.0461	28.711	24.0521	66.3016	9.1	16.3268		Stdev	6.90604	38.5093	29.3294	7.47953	30.9219	15.3819	11.7738	14.4587

## Sheet: Antioxidant data
Total Phenol (ug GAE/mg)								Flavonoid content (ug QE/mg)								FRAP(ug AA/mg)										DPPH (% Inhibition )
Samples	N=1	N=2	N=3	mean	SD			Samples	N=1	N=2	N=3	mean	SD			Samples	N=1	N=2	N=3	mean	SD					Samples	N=1	N=2	N=3	mean	SD
CHU 01L	344.6	322.785	342.14	333.693	11.9482			CHU 01L	17.537	15.2963	11.1389	14.6574	3.24657			CHU 01L	437.766	496.46	415.704	449.977	41.7398					CHU 01L	91.0357	90.3088	90.43	90.5915	0.389409
CHU 01F	362.653	333.089	351.125	347.871	14.9008			CHU 01F	5.97222	11.9444	3.14815	7.0216	4.49106			CHU 01F	429.794	497.216	432.405	453.139	38.1949					CHU 01F	90.9145	90.6723	90.5511	90.7126	0.185044
CHU 02L	287.051	261.187	282.653	276.963	13.8388			CHU 02L	20.75	19.5926	27.5833	22.642	4.31829			CHU 02L	405.533	508.351	446.014	453.299	51.7946					CHU 02L	90.6117	90.006	89.582	90.0666	0.517508
CHU 02F	114.206	106.248	116.405	112.286	5.34374			CHU 02F	3.22222	2.56481	4.2963	3.36111	0.874056			CHU 02F	199.072	195.43	185.533	193.345	7.00638					CHU 02F	90.5511	90.43	90.3088	90.43	0.121139
CHU 03L	131.665	138.429	142.059	140.244	5.27534			CHU 03L	29.4537	24.4167	25.0278	26.2994	2.74876			CHU 03L	335.292	309.931	289.038	311.42	23.1631					CHU 03L	89.4003	89.4003	89.158	89.3195	0.13988
CHU 05B	84.6571	77.9424	54.4892	72.3629	15.839			CHU 05B	14.4303	6.49091	9.09697	10.0061	4.04701			CHU 05B	27.2857	27.619	24.4762	26.4603	1.72637					CHU 05B	58.8508	52.642	52.9723	54.8217	3.49317
CHU 11R	195.209	200.676	206.24	200.708	5.51566			CHU 11R	15.0303	8.17576	8.6303	10.6121	3.833			CHU 11R	190.238	220.952	232.381	214.524	21.7945					CHU 11R	89.0357	88.8375	88.7715	88.8816	0.137494
CHU 21 R	325.442	335.64	311.42	323.53	12.1605			CHU 21R	25.5818	16.6242	15.9273	19.3778	5.38415			CHU 21R	238.333	225.286	243.429	235.683	9.3574					CHU 21 R	87.4505	87.9789	87.7807	87.7367	0.266939
